# Supplementary material for: Wearable sensor-based performance status assessment in cancer: A pilot multicenter study from the Alliance for Clinical Trials in Oncology (A19_Pilot2)
Source: PLOS Digit Health. 2023 Jan 26;2(1):e0000178. doi: 10.1371/journal.pdig.0000178 (PMC9931326; doi:10.1371/journal.pdig.0000178)
Supplement: S1 Table — (XLSX) [file pdig.0000178.s008.xlsx]

## Sheet: Sheet1
		Measurement	Model	Description
		Sensor-derived 6MWT	Baseline Linear Model (Baseline Physical Function T-Score ~ 6MWT (sensor) + Baseline Symptom Burden)	Maximum continuous six-minute distance in a 24-hour period, using the earliest period with high-resolution sensor data per person
		Awake Duration	ANOVA	Median of all daily measures
		Efficiency	ANOVA	Median of all daily measures
		Minutes After Wake Up	ANOVA	Median of all daily measures
		Time In Bed	ANOVA	Median of all daily measures
		Awake Count	ANOVA	Median of all daily measures
		Restless Count	ANOVA	Median of all daily measures
		Restless Duration	ANOVA	Median of all daily measures
		Insomnia	ANOVA	Median of all insomnia severity responses
		Symptom Burden	Baseline Linear Model, Repeated Measure Models	Summed individual symptom severity scores either at baseline or on a subsequent week basis
		Median Heart Rate	Repeated Measure Models	Median Heart Rate averaged over 24 hours, using days with available heart rate data from the sensor.
		Total Steps	Repeated Measure Models	Activity counts on a daily basis, using days with at least 100 steps recorded by the sensor.
		Light Active Distance	Repeated Measure Models	As provided by the proprietary sensor data calculation on a daily basis, using days with at least 100 steps recorded by the sensor.
		Very Active Distance	Repeated Measure Models	As provided by the proprietary sensor data calculation on a daily basis, using days with at least 100 steps recorded by the sensor.
