# Supplementary material for: Wearable sensor-based performance status assessment in cancer: A pilot multicenter study from the Alliance for Clinical Trials in Oncology (A19_Pilot2)
Source: PLOS Digit Health. 2023 Jan 26;2(1):e0000178. doi: 10.1371/journal.pdig.0000178 (PMC9931326; doi:10.1371/journal.pdig.0000178)
Supplement: S2 Table — (XLSX) [file pdig.0000178.s009.xlsx]

## Sheet: Sheet1
		F-Value	P-value	P < 0.05
	Awake Duration	1.021	0.387
	Efficiency	9.647	1.21E-05	***
	Minutes After Wake Up	2.058	0.111
	Time In Bed	2.983	0.0349	*
	Awake Count	0.903	0.443
	Restless Count	9.764	1.06E-05	***
	Restless Duration	9.668	1.18E-05	***
