# Supplementary material for: Wearable sensor-based performance status assessment in cancer: A pilot multicenter study from the Alliance for Clinical Trials in Oncology (A19_Pilot2)
Source: PLOS Digit Health. 2023 Jan 26;2(1):e0000178. doi: 10.1371/journal.pdig.0000178 (PMC9931326; doi:10.1371/journal.pdig.0000178)
Supplement: S3 Table — Models were subsequently pruned to only include predictive symptom burden variables. (XLSX) [file pdig.0000178.s010.xlsx]

## Sheet: Sheet1
	Model A: Generic Model
	T Score (Questions)				T Score (Questions - Pruned)
	Predictors	Estimates	CI	p	Predictors	Estimates	CI	p
	(Intercept)	46.66	44.93 – 48.38	<0.001	(Intercept)	46.6	44.88 – 48.31	<0.001
	median.HR	-1.94	-3.24 – -0.64	0.004	median.HR	-1.78	-2.93 – -0.63	0.002
	TotalSteps	2.25	0.86 – 3.63	0.001	TotalSteps	2.11	0.82 – 3.40	0.001
	Fatigue	-1.14	-2.32 – 0.04	0.059	Fatigue	-1.19	-2.26 – -0.12	0.029
	Insomnia	-0.08	-1.26 – 1.10	0.891	Memory	-1.37	-2.36 – -0.38	0.007
	Anxiety	-1.15	-2.59 – 0.28	0.116	Anxiety	-1.35	-2.50 – -0.20	0.021
	Depression	-0.57	-1.93 – 0.80	0.416	Nausea	-1.34	-2.20 – -0.47	0.002
	Nausea	-1.37	-2.38 – -0.36	0.008
	Appetite	0.15	-1.06 – 1.35	0.812
	Pain	-0.67	-1.71 – 0.37	0.206
	Constipation	-0.13	-0.98 – 0.71	0.756
	Concentration	0.9	-0.43 – 2.24	0.186
	Memory	-1.39	-2.63 – -0.15	0.028
	Headache	0.47	-0.51 – 1.44	0.349
	Cough	0.46	-0.69 – 1.61	0.435
	Paresthesia	-0.14	-1.27 – 0.99	0.804
	Shortness of Breath	-0.73	-1.70 – 0.24	0.142
	Urinary Incontinence	-0.04	-1.18 – 1.09	0.938
	Diarrhea	-0.46	-1.70 – 0.77	0.46
	Random Effects				Random Effects
	Marginal R2	0.481			Marginal R2	0.45
	Conditional R2	0.847			Conditional R2	0.84
	T Score (Domains)				T Score (Domains - Pruned)
	Predictors	Estimates	CI	p	Predictors	Estimates	CI	p
	(Intercept)	46.59	44.85 – 48.33	<0.001	(Intercept)	46.54	44.84 – 48.24	<0.001
	Median HR	-1.55	-2.78 – -0.32	0.013	Median HR	-1.76	-2.97 – -0.55	0.004
	TotalSteps	2.11	0.75 – 3.47	0.002	LightActiveDistance	1.44	-0.06 – 2.94	0.06
	Sleep (Symptom Burden)	-1.14	-2.45 – 0.16	0.086	VeryActiveDistance	0.98	0.21 – 1.76	0.013
	Cognitive (Symptom Burden)	-0.76	-2.06 – 0.54	0.252	Sleep (Symptom Burden)	-1.28	-2.59 – 0.02	0.054
	Sensory (Symptom Burden)	-0.54	-1.83 – 0.74	0.41	Psychology (Symptom Burden)	-1.48	-2.81 – -0.15	0.029
	Psychology (Symptom Burden)	-1.01	-2.43 – 0.40	0.161	Digestion (Symptom Burden)	-1.62	-2.66 – -0.58	0.002
	Pulmonary (Symptom Burden)	0.09	-1.00 – 1.18	0.872
	Digestion (Symptom Burden)	-1.24	-2.36 – -0.12	0.03
	Toileting (Symptom Burden)	-0.31	-1.40 – 0.78	0.575
	Random Effects				Random Effects
	Marginal R2	0.443			Marginal R2	0.424
	Conditional R2	0.828			Conditional R2	0.813
	Model B: Fitbit Model
	T Score (PRSM Questions)				T Score (PRSM Questions - Pruned)
	Predictors (Questions)	Estimates	CI	p	Predictors (Domains)	Estimates	CI	p
	(Intercept)	46.64	44.90 – 48.38	<0.001	(Intercept)	46.58	44.86 – 48.30	<0.001
	Median HR	-1.98	-3.29 – -0.68	0.003	Median HR	-1.84	-3.00 – -0.68	0.002
	LightActiveDistance	1.9	0.33 – 3.48	0.018	LightActiveDistance	1.69	0.25 – 3.14	0.022
	VeryActiveDistance	0.75	-0.05 – 1.55	0.065	VeryActiveDistance	0.74	-0.01 – 1.48	0.054
	Fatigue	-1.06	-2.25 – 0.13	0.08	Fatigue	-1.14	-2.22 – -0.05	0.04
	Insomnia	-0.09	-1.29 – 1.11	0.882	Memory	-1.38	-2.38 – -0.39	0.007
	Anxiety	-1.26	-2.72 – 0.21	0.093	Anxiety	-1.47	-2.65 – -0.29	0.014
	Depression	-0.62	-1.99 – 0.75	0.377	Nausea	-1.34	-2.22 – -0.47	0.003
	Nausea	-1.38	-2.39 – -0.36	0.008
	Appetite	0.1	-1.13 – 1.33	0.876
	Pain	-0.67	-1.72 – 0.37	0.207
	Constipation	-0.12	-0.97 – 0.73	0.788
	Concentration	0.94	-0.40 – 2.29	0.169
	Memory	-1.45	-2.69 – -0.21	0.022
	Headache	0.49	-0.50 – 1.47	0.331
	Cough	0.47	-0.71 – 1.64	0.435
	Paresthesia	-0.12	-1.29 – 1.05	0.845
	Shortness of Breath	-0.77	-1.74 – 0.21	0.125
	Urinary Incontinence	0.08	-1.06 – 1.22	0.895
	Diarrhea	-0.43	-1.67 – 0.81	0.497
	Random Effects				Random Effects
	Marginal R2	0.475			Marginal R2	0.446
	Conditional R2	0.846			Conditional R2	0.837
	T Score (Domains )					T Score (Domains - Pruned)
	Predictors	Estimates	CI	p	Predictors (Domains)	Estimates	CI	p
	(Intercept)	46.56	44.84 – 48.28	<0.001	(Intercept)	46.54	44.84 – 48.24	<0.001
	Median HR	-1.63	-2.86 – -0.39	0.01	Median HR	-1.76	-2.97 – -0.55	0.004
	LightActiveDistance	1.46	-0.07 – 2.99	0.061	LightActiveDistance	1.44	-0.06 – 2.94	0.06
	VeryActiveDistance	0.87	0.08 – 1.66	0.031	VeryActiveDistance	0.98	0.21 – 1.76	0.013
	Sleep (Symptom Burden)	-1.16	-2.49 – 0.16	0.086	Sleep (Symptom Burden)	-1.28	-2.59 – 0.02	0.054
	Cognitive (Symptom Burden)	-0.75	-2.06 – 0.56	0.262	Psychology (Symptom Burden)	-1.48	-2.81 – -0.15	0.029
	Sensory (Symptom Burden)	-0.5	-1.80 – 0.80	0.45	Digestion (Symptom Burden)	-1.62	-2.66 – -0.58	0.002
	Psychology (Symptom Burden)	-1.09	-2.54 – 0.36	0.141
	Pulmonary (Symptom Burden)	0.06	-1.04 – 1.16	0.918
	Digestion (Symptom Burden)	-1.35	-2.50 – -0.19	0.022
	Toileting (Symptom Burden)	-0.22	-1.31 – 0.87	0.694
	Random Effects				Random Effects
	Marginal R2	0.446			Marginal R2	0.424
	Conditional R2	0.823			Conditional R2	0.813
